# Supplementary material for: Small molecules as arthropod kinin receptor antagonists, feeding modulators, or novel mosquitocidal agents
Source: Pest Manag Sci. 2026 Apr 10;82(7):6842–63. doi: 10.1002/ps.70764 (PMC13240700; doi:10.1002/ps.70764)
Supplement: Supplementary file 4 — Table S1. Chemical identities of selected tick kinin receptor antagonists from30 (35 molecules) and 53 structural analogs.39 Molecules are listed based on their CDD vault identifier, CAS number, SMILES, vendor, and catalog number. Table S2. Structural families of molecules based on the 11 drug‐like tick kinin antagonist hits30 and structures of the selected analogs based on at least 80% similarity, as calculated by SciFinder.39 Table S3. Characterization of 88 molecules in the dose–response assay. Dose–response curves were generated from the calcium fluorescence responses of the recombinant mosquito kinin receptor (IGKN‐G12) and vector‐only cell (V/O) in the dual‐addition assay (described under Materials and Methods section). The relative fluorescence units (RFU) in the Y‐axis were normalized by subtracting the background signal. Inhibition percentage was calculated based on the negative control injected with buffer only. Molecules highlighted in cyan are the parent molecules reported,30 and molecules highlighted in red are selected antagonists. Table S4. Topical application of small molecules on the dorsal thorax of 3–5‐day‐old unfed females Aedes aegypti and Culex quinquefasciatus . Molecules (0.2 μL) were applied at 1.25 mm in acetone, which equates to 0.25 nmole/female. Negative control consisted of acetone only and positive control consisted of 0.1 mm Permethrin in acetone. Numbers are mean of three replicates of 20 females ± standard error of the mean (SEM), except for molecules SACC‐003959590 and SACC‐0428788, which were replicated six times. Two‐way ANOVA followed by Dunnett's multiple comparisons test. Superscript letter (a) denotes statistical significance (P > 0.0001). [file PS-82-6842-s003.xlsx]

## Sheet: Table S 1.Chemicals
Table S 1. Chemical identities of selected tick kinin receptor antagonists from 30 (35 molecules) and 53 structural analogs 39. Molecules are listed based on their CDD vault identifier, CAS number, SMILES, vendor, and catalog number.
Molecule ID	Analog of	CAS	SMILES	Vendor	Catalog #
SACC-0005314	-	743471-16-1	BrC1=CC=C(S1)S(=O)(=O)NC1=C2C=C(SC2=NC=N1)C1=CC=CC=C1	Enamine	T5226968
SACC-0006795	-	2862023-75-2	C[C@@](O)(C#CC1=CC=CC=C1)C1=CC=C(N2CCCCC2)C(F)=C1	Mcule	MCULE-7538739856
SACC-0010666	-	418809-97-9	C\N=C1\NC2=CC(=C(C=C2N\C\1=N/C)N(=O)=O)N(=O)=O	Chemspace	CSSS00160577368
SACC-0015411	-	2862024-69-7	CC(C)(C)C1=CC=C(\C=N\N2C(S)=NN=C2C(F)(F)F)C=C1	MolPort	MolPort-000-669-735
SACC-0018618	-	2862023-54-7	CC(C)CC\C(C)=N\N=C(/S)NCC1=CC=CC=C1	Enamine	T05151136
SACC-0021424	-	2862024-68-6	CC(NNC(=S)NCC1=CC=CC=C1)=C1CCCCC1	ChemSpace	CSSS00026484123
SACC-0024648	-	1147011-18-4	CC1=C(\C(=N/NC2=NC3=CC=CC=C3S2)C2=CC=CC=C2)C(=O)N(N1)C1=CC=CC=C1	Enamine	T05169301
SACC-0027607	-	874952-53-1	CC1=C(CON2N=NC3=CC=C(C=C23)C(F)(F)F)C(C)=NO1	Chemspace	CSC026233522
SACC-0029037	-	940802-65-3	CC1=C(SC2=NC=NC(NC3CCN(CC3)C(=O)C3=CC=CO3)=C12)C1=CC=CC=C1	MolPort	MolPort-005-771-600
SACC-0033457	-	278791-82-5	CC1=CC=C(C=C1)C1=CSC2=NC=NC(NCC3=CC=CO3)=C12	MolPort	MolPort-001-805-875
SACC-0039590	-	228407-20-3	CC1=CSC2=NC=NC(NCCC3=CC=C(Cl)C=C3)=C12	MolPort	MolPort-001-806-190
SACC-0048555	-	1103574-15-7	CCCC[N+]1=C(\C=C2\C=CN(CC)C3=C2C=C(C)C=C3)C=CC2=CC=CC=C12	Akos	AKOS000507706
SACC-0050177	-	300691-01-4	CCCCCCCCN1C2=C(CCC2)C(=N)C2=C1CCCC2	Chemspace	CSSS00159433513
SACC-0053274	-	462599-86-6	CCN1\C(=C\C2=CC=C3C=C(C)C=CC3=[N+]2CC)C=CC2=CC(C)=CC=C12	Akos	AKOS000507802
SACC-0054132	-	64496-39-5	CCN1C=C\C(=C/C=C/C2=CC=[N+](CC)C3=CC=CC=C23)C2=CC=CC=C12	Mcule	MCULE-6710230995
SACC-0057260	-	750602-82-5	CCOC(=O)C1=CC=C(C=C1)S(=O)(=O)NC1=CC=C2N=C(SC)SC2=C1	Chemspace	CSC026502645
SACC-0058222	-	2862024-66-4	CCOC(=O)N\N=C(\C1=C(O)N(N=C1C)C1=CC=CC=C1)C1=CC=C(Cl)C=C1	Mcule	MCULE-3143385684
SACC-0064443	-	303028-29-7	ClC1=CC=C(\C=C2\SC(=O)N(NS(=O)(=O)C3=CC=CC=C3)C2=S)C=C1	Akos	AKOS000532038
SACC-0089495	-	518318-48-4	COC1=CC=C(C=C1)S(=O)(=O)NC1=CC(SC2=NC3=CC=CC=C3S2)=C(O)C=C1	Chemspace	CSSS00121628867
SACC-0099442	-	744262-58-6	CSC1=NC2=CC=C(NS(=O)(=O)C3=CC=C(Cl)S3)C=C2S1	Chemspace	CSC026502828
SACC-0101074	-	2862023-70-7	FC(F)(F)C1=CC=CC(=C1)C1=CC=C(O1)C(=O)[C@@H](C#N)C1=NC2=CC=CC=C2C(=O)N1	ChemSpace	CSSS01398362692
SACC-0105544	-	2862023-18-3	FC1=CC=CC(Cl)=C1COC1=CC=C(\C=N\N2C(S)=NN=C2C(F)(F)F)C=C1	Chemspace	CSSS00160864493
SACC-0113072	-	416888-07-8	O\N=C(\CCCCCCC\C(=N/O)C1=CC=CC=C1)C1=CC=CC=C1	Chemspace	CSSS00160252055
SACC-0121252	-	71582-05-3	O=C1C=CC(NC2=CC=C(C=C2)N(=O)=O)C1NC1=CC=C(C=C1)N(=O)=O	Chemspace	CSSS00132914876
SACC-0123851	-	920850-77-7	O=S(=O)(NC1=C2C=C(SC2=NC=N1)C1=CC=CC=C1)C1=CC2=C(OCCO2)C=C1	Enamine	T5579456
SACC-0125713	-	2862023-92-3	OC(=O)C1=CC=CC(NC2=N[C@H]3C=CC(Br)=C[C@@H]3C(=N2)C2=CC=CC=C2)=C1	ChemSpace	CSCS00028103759
SACC-0125715	-	2862023-92-3	OC(=O)C1=CC=CC(NC2=NC3C=CC(Br)=CC3C(=N2)C2=CC=CC=C2)=C1	Chemspace	CSSS00028103759
SACC-0126875	-	936629-16-2	OC(=O)COC1=C(\C=N\NC2=C3N=CC=CC3=CC=C2)C=C(Br)C=C1	Chemspace	CSSS00159998392
SACC-0412060	-	300818-66-0	O=C1N(NS(=O)(=O)c2ccccc2)C(=S)SC1=Cc1ccccc1	Mcule	MCULE-6534248485
SACC-0412061	-	301222-92-4	Cc1ccc(C=C2SC(=S)N(NS(=O)(=O)c3ccc(C)cc3)C2=O)cc1	Mcule	MCULE-3717321255
SACC-0412062	-	301222-97-9	Cc1ccc(cc1)S(=O)(=O)NN1C(=S)SC(=Cc2cccc3ccccc23)C1=O	Mcule	MCULE-6922861110
SACC-0412063	-	301222-93-5	Cc1ccc(cc1)S(=O)(=O)NN1C(=S)SC(=Cc2ccc(F)cc2)C1=O	Mcule	MCULE-5525416433
SACC-0412064	-	301222-94-6	Cc1ccc(cc1)S(=O)(=O)NN1C(=S)SC(=Cc2ccc(cc2)C(O)=O)C1=O	Mcule	MCULE-8001896490
SACC-0412065	-	301222-95-7	Cc1ccc(cc1)S(=O)(=O)NN1C(=S)SC(=Cc2ccc(Cl)cc2Cl)C1=O	Mcule	MCULE-5718952049
SACC-0412066	-	2862024-71-1	CCOc1cc(C=C2SC(=S)N(NS(=O)(=O)c3ccc(C)cc3)C2=O)ccc1O	Mcule	MCULE-7946993717
SACC-0428800	SACC-0005314	753468-74-5	O=S(=O)(NC=1N=CN=C2SC=C(C=3C=CC(=CC3)C)C21)C=4SC(Cl)=CC4	Enamine	Z31261055
SACC-0428801		753468-76-7	O=S(=O)(NC=1N=CN=C2SC=C(C=3C=CC=CC3)C21)C=4SC(Cl)=CC4	Enamine	Z31261032
SACC-0428804		876867-24-2	O=S(=O)(NC1=NC=NC=2SC(C3=CC=CC=C3)=C(C21)C)C=4SC(Cl)=CC4	Enamine	Z118435908
SACC-0428808		920833-90-5	O=S(=O)(NC=1N=CN=C2SC(=CC21)C=3C=CC=CC3)C=4SC=CC4	Enamine	Z31228123
SACC-0428763	SACC-0029037	1011182-25-4	O=C(OCC)C=1SC2=NC=NC(NC3CCN(C(=O)C=4OC=CC4)CC3)=C2C1C	Enamine	Z238658576
SACC-0428782		1290274-66-6	O=C(C1=COC=C1)N2CCC(NC=3N=CN=C4SC(=CC43)C=5C=CC=CC5)CC2	Enamine	Z285893290
SACC-0428813		941081-40-9	O=C(C=1OC=CC1)N2CCC(NC=3N=CN=C4SC=C(C=5C=CC(F)=CC5)C43)CC2	Enamine	Z235347999
SACC-0428814		949273-15-8	O=C(C=1OC=CC1)N2CCC(NC=3N=CN=C4SC=C(C=5C=CC(=CC5)C)C43)CC2	Enamine	Z238657952
SACC-0428792	SACC-0033457	315697-08-6	N=1C=NC(NCC=2OC=CC2)=C3C1SC=C3C=4C=CC(=CC4)C=5C=CC=CC5	Enamine	Z56805836
SACC-0428794		342594-90-5	ClC=1C=CC(=CC1)C2=CSC3=NC=NC(NCC=4OC=CC4)=C32	Chemspace	CSSS00028015117
SACC-0428795		380453-69-0	N=1C=NC(NCC=2OC=CC2)=C3C=C(SC13)C=4C=CC=CC4	Enamine	Z31192344
SACC-0428803		814918-36-0	N=1C(=NC(NCC=2OC=CC2)=C3C1SC=C3C=4C=CC=CC4)C	Enamine	Z31192422
SACC-0428807		920726-93-8	N1=CN=C(NC(C=2OC=CC2)C)C3=C1SC(C4=CC=CC=C4)=C3C	Enamine	Z90165903
SACC-0428780	SACC-0034373	1185174-00-8	O=C1SC2=CC(=CC=C2N1)NS(=O)(=O)C3=CC=C(C=C3)C	Enamine	Z1310786712
SACC-0428783		1358291-89-0	N#CC1=CC=C(C=C1)NS(=O)(=O)C2=CC=C3NC(=O)SC3=C2	ChemDiv	F818-0128
SACC-0428791		313518-71-7	O=S(=O)(NC1=NC=2C=CC(N)=CC2S1)C3=CC=C(C=C3)C	ChemDiv	0632-0882
SACC-0428812		932984-06-0	O=C1SC2=CC(=CC=C2N1)NS(=O)(=O)C3=CC=C(C=C3)CC	ChemDiv	G645-0135
SACC-0428815		958564-90-4	O=C1SC2=CC(=CC=C2N1)S(=O)(=O)NC3=CC=C(C=C3)CC	ChemDiv	F818-0054
SACC-0428770	SACC-0039590	1082162-66-0	ClC=1C=CC(=CC1)C2=CSC3=NC=NC(NCC(O)C)=C32	Enamine	Z31251121
SACC-0428781		1240726-67-3	ClC1=CC=CC(=C1)CCNC=2N=CN=C3SC=CC32	Enamine	Z52585121
SACC-0428788		138040-46-7	ClC1=CC=C(C=C1)CCNC=2N=CN=C3SC=CC32	Enamine	Z31244551
SACC-0428793		329708-83-0	ClC=1C=CC(=CC1)C2=CSC3=NC=NC(NCCC=4C=CC=CC4)=C32	Chemspace	CSSS00028015260
SACC-0428811		924378-35-8	ClC=1C=CC(=CC1)C2=CSC3=NC=NC(NCC)=C32	Chemspace	CSSS00028015679
SACC-0428768	SACC-0048555	1033462-24-6	C=1C=CC2=C(C1)C(C=CN2CCCC)=CC3=CC=C4C=C(C=CC4=[N+]3CC)C	ChemDiv	4890-0268
SACC-0428771		1101447-34-0	C=CCN1C=CC(=CC2=CC=C3C=C(C=CC3=[N+]2CC)C)C=4C=CC=CC41	ChemDiv	7165-0680
SACC-0428772		1101448-64-9	C=1C=CC2=C(C1)C=CC(C=C3C=CN(C4=CC(=CC=C34)C)C)=[N+]2CC	ChemDiv	7165-0250
SACC-0428775		1103574-11-3	C=1C=CC2=C(C1)C=CC(C=C3C=CN(C4=CC=C(C=C34)C)CCCC)=[N+]2CC	ChemDiv	4890-0283
SACC-0428796		47491-35-0	C=1C=CC2=C(C1)C(C=CN2CC)=CC3=CC=C4C=C(C=CC4=[N+]3CC)C	ChemDiv	7165-0007
SACC-0428766	SACC-0053274	1033461-89-0	C1=CC(=CC2=CC=C3C=C(C=CC3=[N+]2CC)C)N(C=4C=C(C=CC14)C)CC	ChemDiv	7165-0045
SACC-0428767		1033461-90-3	C1=CC(=CC2=CC=C3C=C(C=CC3=[N+]2CC)C)N(C=4C=C(C=CC14)C)C	ChemDiv	7165-0013
SACC-0428769		1039620-91-1	C=CC[N+]1=C(C=CC=2C=CC=CC21)C=C3C=CC=4C=C(C=CC4N3CC)C	ChemDiv	7165-0673
SACC-0428773		1103235-42-2	C1=CC(=CC2=CC=C3C=C(C=CC3=[N+]2CC)C)N(C=4C=CC(=CC14)C)C	ChemDiv	3853-0091
SACC-0428774		1103336-61-3	C1=CC(=CC2=CC=C3C=CC(=CC3=[N+]2CC)C)N(C=4C=CC(=CC14)C)C	ChemDiv	7771-0672
SACC-0428776	SACC-0057260	1115918-62-1	O=S(=O)(NC=1C=CC=2N=C(SC2C1)SC)C3=CC=C(C=C3)CCC	ChemDiv	M070-0002
SACC-0428784		1358455-89-6	O=C(C1=CC=C(C=C1)S(=O)(=O)NC=2C=CC=3N=C(SC3C2)SCC)C	ChemDiv	M070-0260
SACC-0428785		1358456-40-2	O=C(C1=CC=C(C=C1)S(=O)(=O)NC=2C=CC=3N=C(SC3C2)SCC(C)C)C	ChemDiv	M070-1209
SACC-0428786		1358509-64-4	O=C(C1=CC=C(C=C1)S(=O)(=O)NC=2C=CC=3N=C(SC3C2)SC(C)C)C	ChemDiv	M070-1116
SACC-0428805		878250-16-9	O=C(OCC)C1=CC=C(C=C1)S(=O)(=O)NC=2C=CC=3N=C(SC3C2)C	Enamine	Z45735719
SACC-0428764	SACC-0099442	1022770-22-4	O=S(=O)(NC=1C=CC=2N=CSC2C1)C=3SC(Cl)=CC3	Enamine	Z738093584
SACC-0428777		1115919-16-8	O=S(=O)(NC=1C=CC=2N=C(SC2C1)S(=O)(=O)C)C=3SC(Cl)=CC3	ChemDiv	M071-0227
SACC-0428778		1116019-79-4	O=S(=O)(NC=1C=CC=2N=C(SC2C1)S(=O)(=O)CC)C=3SC(Cl)=CC3	ChemDiv	M071-0080
SACC-0428790		2727983-05-1	O=S(=O)(NC=1C=CC=2SC=NC2C1)C=3SC(Cl)=CC3	Enamine	Z968562372
SACC-0428806		883013-17-0	O=S(=O)(NC=1C=CC=2N=C(SC2C1)SC)C=3SC(Br)=CC3	ChemDiv	M070-0080
SACC-0428765	SACC-0101074	1031177-81-7	O=C1N=C(NC=2C=CC=CC12)CN(C(=O)C=3OC(=CC3)C=4C=CC=C(C4)C(F)(F)F)CC	Enamine	Z30081863
SACC-0428779		1182027-50-4	O=C1N=C(NC=2C=CC=CC12)CN(C(=O)C=3OC(=CC3)C=4C=CC=C(C4)C(F)(F)F)C	Enamine	Z30084080
SACC-0428787		1376226-13-9	N#CC(C(=O)C=1OC=CC1)C2=NC(=O)C3=CC=C(Cl)C=C3N2	Enamine	Z637448336
SACC-0428789		2637953-81-0	O=C1N=C(C=CC=2OC(=CC2)C=3C=CC=C(C3)C(F)(F)F)NC=4C=NC=CC14	Enamine	Z1638530601
SACC-0428797		627068-36-4	N#CC(=CC=1OC(=CC1)C=2C=CC=C(C2)C(F)(F)F)C3=NC(=O)C=4C=CC=CC4N3	Enamine	Z57009864
SACC-0428798	SACC-0123851	753468-18-7	O=S(=O)(NC=1N=CN=C2SC(=C(C21)C)C)C3=CC=C4OCCOC4=C3	Enamine	Z31265149
SACC-0428799		753468-25-6	O=S(=O)(NC=1N=CN=C2SC=C(C=3C=CC(F)=CC3)C21)C4=CC=C5OCCOC5=C4	Enamine	Z31265190
SACC-0428802		771518-85-5	O=S(=O)(NC=1N=CN=C2SC=CC21)C3=CC=C4OCCOC4=C3	Enamine	Z31265170
SACC-0428809		920880-72-4	O=S(=O)(NC=1N=CN=C2SC(=CC21)C=3C=CC=CC3)C4=CC=C(C=C4)C	Chemspace	CSSS00028016423
SACC-0428810		921440-42-8	O=S(=O)(NC=1N=CN=C2SC(=CC21)C=3C=CC=CC3)C=4C=CC=CC4	Enamine	Z31210525

## Sheet: Table S 2.Clusters
Table S 2. Structural families of molecules based on the 11 drug-like tick kinin antagonist hits 30and structures of the selected analogs based on at least 80% similarity, as calculated by SciFinder 39.
Antagonist (Xiong et al. 2021)	Antagonist Structure (Xiong et al. 2021)	Antagonist R. microplus IC50 (µM) (Xiong et al. 2021)	Analog ID	Analog Structure (Henriques-Santos et al, 2024)	Similarity
SACC-0005314		3.09	SACC-0428808		0.92
			SACC-0428801		0.9
			SACC-0428804		0.89
			SACC-0428800		0.88
SACC-0029037		>25	SACC-0428763		0.97
			SACC-0428782		0.91
			SACC-0428813		0.9
			SACC-0428814		0.95
SACC-0033457		14.8	SACC-0428794		0.91
			SACC-0428795		0.88
			SACC-0428803		0.93
			SACC-0428807		0.91
			SACC-0428792		0.93
SACC-0034373		6.22	SACC-0428783		0.88
			SACC-0428791		0.92
			SACC-0428815		0.88
			SACC-0428812		0.88
			SACC-0428780		0.9
SACC-0039590		>25.0	SACC-0428811		0.9
			SACC-0428793		0.89
			SACC-0428770		0.9
			SACC-0428788		0.92
			SACC-0428781		0.9
SACC-0048555		1.51	SACC-0428772		0.92
			SACC-0428796		0.92
			SACC-0428771		0.92
			SACC-0428768		0.97
			SACC-0428775		0.95
SACC-0053274		1.28	SACC-0428773		0.97
			SACC-0428767		0.95
			SACC-0428774		0.95
			SACC-0428769		0.96
			SACC-0428766		0.98
SACC-0057260		6.63	SACC-0428784		0.86
			SACC-0428786		0.85
			SACC-0428785		0.85
			SACC-0428776		0.86
			SACC-0428805		0.92
SACC-0099442		7.17	SACC-0428777		0.92
			SACC-0428778		0.89
			SACC-0428806		0.96
			SACC-0428764		0.93
			SACC-0428790		0.92
SACC-0101074		10.9	SACC-0428787		0.73
			SACC-0428779		0.81
			SACC-0428789		0.8
			SACC-0428765		0.81
			SACC-0428797		0.85
SACC-0123851		15.3	SACC-0428809		0.83
			SACC-0428802		0.86
			SACC-0428798		0.88
			SACC-0428799		0.87
			SACC-0428810		0.84

## Sheet: Table S 3.IGKN dose-response
Table S 3. Characterization of 88 molecules in the dose-response assay. Dose-response curves were generated from the calcium fluorescence responses of the recombinant mosquito kinin receptor (IGKN-G12) and vector-only cell (V/O) in the dual-addition assay (described under Materials and Methods). The Relative Fluorescence Units (RFU) in the Y-axis was normalized by subtracting the background signa…
"Parent" Molecule ID (Xiong et al, 2021)	Analog Molecule ID (Henriques-Santos et al. 2024)	Structure	IGKN agonist read: EC50 (µM)	IGKN agonist read dose-response:	IGKN antagonist read: IC50 (µM)	IGKN antagonist read dose-response	V/O agonist read: EC50 (µM)	V/O agonist read dose-response	V/O antagonist read: EC50 (µM)	2023 V/O antagonist read dose-response
SACC-0005314	-		> 25.0		> 25.0		6.81		> 25.0
	SACC-0428800		17.8		> 25.0		> 25.0		> 25.0
	SACC-0428801		0.0673		> 25.0		0.00809		6.59e-05
	SACC-0428804		> 25.0		> 25.0		4.88		0.729
	SACC-0428808		22.6		> 25.0		4.06		7.59
SACC-0006795	-		> 25.0		> 25.0		8.72		18.2
SACC-0010666	-		> 25.0		> 25.0		21.1		19.6
SACC-0015411	-		23		> 25.0		20.8		20.1
SACC-0018618	-		> 25.0		2.64		0.945		0.00879
SACC-0021424	-		> 25.0		> 25.0		> 25.0		1.63
SACC-0024648	-		> 25.0		> 25.0		> 25.0		> 25.0
SACC-0027607	-		15.2		> 25.0		0.0238		5.78e-05
SACC-0029037	-		> 25.0		> 25.0		> 25.0		> 25.0
	SACC-0428763		> 25.0		> 25.0		0.00072		0.000788
	SACC-0428782		< 12.8E-06		> 25.0		> 25.0		> 25.0
	SACC-0428813		> 25.0		> 25.0		0.00321		0.0103
	SACC-0428814		> 25.0		> 25.0		> 25.0		0.0416
SACC-0033457	-		> 25.0		> 25.0		> 25.0		0.00844
	SACC-0428792		> 25.0		> 25.0		0.00053		0.0953
	SACC-0428794		19.9		> 25.0		7.44		0.0195
	SACC-0428795		22.8		> 25.0		0.000192		0.316
	SACC-0428803		> 25.0		> 25.0		0.807		1.58e-05
	SACC-0428807		> 25.0		> 25.0		5.76		< 12.8E-06
SACC-0034373 (unavailable)
	SACC-0428780		22.6		> 25.0		4.81		0.989
	SACC-0428783		12.5		> 25.0		> 25.0		< 12.8E-06
	SACC-0428791		18.9		> 25.0		18.9		0.0119
	SACC-0428812		19		> 25.0		> 25.0		15.3
	SACC-0428815		> 25.0		> 25.0		22.2		20
SACC-0039590	-		> 25.0		> 25.0		21.2		> 25.0
	SACC-0428770		> 25.0		> 25.0		> 25.0		< 12.8E-06
	SACC-0428781		9.94		> 25.0		2.42		0.174
	SACC-0428788		16.5		> 25.0		< 12.8E-06		19.1
	SACC-0428793		> 25.0		> 25.0		1.71e-05		4.43
	SACC-0428811		22.4		> 25.0		0.179		0.188
SACC-0048555	-		> 25.0		5.12		> 25.0		5.22
	SACC-0428768		> 25.0		3.63		> 25.0		5.26
	SACC-0428771		> 25.0		9.2		11		4.94
	SACC-0428772		19.3		6.63e-05		7.08		0.854
	SACC-0428775		> 25.0		3.53		6.77		10.6
	SACC-0428796		> 25.0		5.09		0.000922		3.54
SACC-0050177	-		> 25.0		> 25.0		> 25.0		< 12.8E-06
SACC-0053274	-		> 25.0		> 25.0		0.00692		< 12.8E-06
	SACC-0428766		5.68		> 25.0		> 25.0		0.0272
	SACC-0428767		> 25.0		> 25.0		6.18		> 25.0
	SACC-0428769		> 25.0		> 25.0		< 12.8E-06		1.04
	SACC-0428773		> 25.0		16.1		> 25.0		> 25.0
	SACC-0428774		> 25.0		5.04		> 25.0		7.23
SACC-0054132	-		> 25.0		> 25.0		0.000123		0.000105
SACC-0057260	-		> 25.0		> 25.0		0.00512		> 25.0
	SACC-0428776		> 25.0		> 25.0		0.00165		0.000256
	SACC-0428784		10.7		5.08		> 25.0		> 25.0
	SACC-0428785		> 25.0		> 25.0		0.0146		0.165
	SACC-0428786		> 25.0		> 25.0		5.32		> 25.0
	SACC-0428805		19.8		> 25.0		7.33		24.8
SACC-0058222	-		12.3		> 25.0		15.9		19.9
SACC-0064443	-		> 25.0		> 25.0		4.44		< 12.8E-06
Xiong et al, 2021	SACC-0412060		22.2		1.55		> 25.0		5.46
Xiong et al, 2021	SACC-0412061		> 25.0		22.5		> 25.0		> 25.0
Xiong et al, 2021	SACC-0412062		> 25.0		< 12.8E-06		> 25.0		> 25.0
Xiong et al, 2021	SACC-0412063		> 25.0		> 25.0		> 25.0		> 25.0
Xiong et al, 2021	SACC-0412064		20.2		> 25.0		20		11.9
Xiong et al, 2021	SACC-0412065		19.7		> 25.0		20.3		> 25.0
Xiong et al, 2021	SACC-0412066		> 25.0		> 25.0		> 25.0		4.55
SACC-0089495	-		> 25.0		> 25.0		0.000261		12.8
SACC-0099442	-		19.7		> 25.0		23.9		18.5
	SACC-0428764		11.2		> 25.0		0.0373		0.883
	SACC-0428777		22		> 25.0		7.19		7.89
	SACC-0428778		18.5		> 25.0		18.6		> 25.0
	SACC-0428790		18.9		> 25.0		0.487		0.214
	SACC-0428806		16.7		> 25.0		6.69		15.6
SACC-0101074	-		> 25.0		> 25.0		> 25.0		> 25.0
	SACC-0428765		7.73		> 25.0		0.00662		0.0906
	SACC-0428779		0.000303		> 25.0		0.0234		< 12.8E-06
	SACC-0428787		13.8		> 25.0		0.0156		0.00516
	SACC-0428789		22.2		> 25.0		0.000643		< 12.8E-06
	SACC-0428797		14.7		> 25.0		> 25.0		5.74
SACC-0105544	-		> 25.0		0.39		< 12.8E-06		1.9
SACC-0113072	-		> 25.0		> 25.0		> 25.0		0.000121
SACC-0121252	-		> 25.0		2.86		0.148		0.54
SACC-0123851	-		> 25.0		> 25.0		> 25.0		4.79
	SACC-0428798		22.2		> 25.0		3.83		0.000331
	SACC-0428799		> 25.0		> 25.0		> 25.0		4.56
	SACC-0428802		19.9		> 25.0		3.64		12.7
	SACC-0428809		> 25.0		> 25.0		0.000121		5.18
	SACC-0428810		20.8		> 25.0		> 25.0		> 25.0
SACC-0125713	-		> 25.0		> 25.0		> 25.0		9.82
SACC-0125715	-		> 25.0		> 25.0		0.00768		5.83
SACC-0126875	-		6.12		> 25.0		1.13		0.00359
SACC-0412066	-		> 25.0		> 25.0		> 25.0		4.55

## Sheet: Table S 4. Mortality
Table S 4. Topical application of small molecules on the dorsal thorax of 3–5-day-old unfed females Aedes aegypti and Culex quinquefasciatus. Molecules (0.2 µL) were applied at 1.25 mM in acetone, which equates to 0.25 nmole/female. Negative control consisted of acetone only and positive control consisted of 0.1 mM Permethrin in acetone. Numbers are mean of 3 replicates of 20 females ± standard e…
		Mortality after topical application
Molecule ID	Analog of	Aedes aegypti				Culex quinquefasciatus
		Mean (%)	SEM			Mean (%)	±SEM
SACC-0005314	-	0	0			0	0
SACC-0006795	-	0	0			0	0
SACC-0010666	-	0	0			0	0
SACC-0015411	-	0	0			0	0
SACC-0018618	-	0	0			0	0
SACC-0021424	-	0	0			0	0
SACC-0024648	-	0	0			0	0
SACC-0027607	-	0	0			0	0
SACC-0029037	-	0.0333333	0.0333333			0.0333333	0.0166667
SACC-0033457	-	0.0333333	0.0166667			0	0
SACC-0039590	-	0.891667	0.0200693	d		0.808333	0.0396162	d
SACC-0048555	-	0	0			0.0166667	0.0166667
SACC-0050177	-	0	0			0.0166667	0.0166667
SACC-0053274	-	0	0			0	0
SACC-0054132	-	0	0			0	0
SACC-0057260	-	0	0			0	0
SACC-0058222	-	0	0			0	0
SACC-0064443	-	0	0			0	0
SACC-0089495	-	0	0			0	0
SACC-0099442	-	0.0166667	0.0166667			0.0166667	0.0166667
SACC-0101074	-	0	0			0	0
SACC-0105544	-	0.0333333	0.0333333			0	0
SACC-0113072	-	0	0			0.0166667	0.0166667
SACC-0121252	-	0.0333333	0.0333333			0	0
SACC-0123851	-	0.0166667	0.0166667			0	0
SACC-0125713	-	0	0			0	0
SACC-0125715	-	0	0			0	0
SACC-0126875	-	0.0166667	0.0166667			0	0
SACC-0412060	-	0	0			0	0
SACC-0412061	-	0.0166667	0.0166667			0	0
SACC-0412062	-	0.0333333	0.0166667			0	0
SACC-0412063	-	0.0166667	0.0166667			0.05	0.0288675
SACC-0412064	-	0	0			0	0
SACC-0412065	-	0.0333333	0.0333333			0.0166667	0.0166667
SACC-0412066	-	0	0			0.0166667	0.0166667
SACC-0428800	SACC-0005314	0	0			0.0166667	0.0166667
SACC-0428801		0.0166667	0.0166667			0	0
SACC-0428804		0.0333333	0.0333333			0.0166667	0.0166667
SACC-0428808		0.05	0.05			0	0
SACC-0428763	SACC-0029037	0	0			0	0
SACC-0428782		0	0			0.0166667	0.0166667
SACC-0428813		0	0			0	0
SACC-0428814		0	0			0	0
SACC-0428792	SACC-0033457	0	0			0	0
SACC-0428794		0	0			0	0
SACC-0428795		0	0			0	0
SACC-0428803		0	0			0	0
SACC-0428807		0.0166667	0.0166667			0.0333333	0.0166667
SACC-0428780	SACC-0034373	0.0166667	0.0166667			0	0
SACC-0428783		0	0			0.0166667	0.0166667
SACC-0428791		0	0			0	0
SACC-0428812		0.0166667	0.0166667			0	0
SACC-0428815		0.0333333	0.0166667			0	0
SACC-0428770	SACC-0039590	0	0			0	0
SACC-0428781		0	0			0	0
SACC-0428788		0.541667	0.0688194	d		0.541667	0.0814131	d
SACC-0428793		0	0			0	0
SACC-0428811		0.0166667	0.0166667			0.0333333	0.0166667
SACC-0428768	SACC-0048555	0	0			0.0166667	0.0166667
SACC-0428771		0	0			0	0
SACC-0428772		0	0			0.0166667	0.0166667
SACC-0428775		0	0			0	0
SACC-0428796		0	0			0	0
SACC-0428766	SACC-0053274	0	0			0	0
SACC-0428767		0	0			0	0
SACC-0428769		0	0			0	0
SACC-0428773		0	0			0.0166667	0.0166667
SACC-0428774		0	0			0	0
SACC-0428776	SACC-0057260	0	0			0	0
SACC-0428784		0.0166667	0.0166667			0	0
SACC-0428785		0.0333333	0.0166667			0.0333333	0.0166667
SACC-0428786		0	0			0.0166667	0.0166667
SACC-0428805		0	0			0.05	0.0288675
SACC-0428764	SACC-0099442	0.0166667	0.0166667			0	0
SACC-0428777		0.0166667	0.0166667			0	0
SACC-0428778		0.0333333	0.0333333			0	0
SACC-0428790		0	0			0.0166667	0.0166667
SACC-0428806		0	0			0.0166667	0.0166667
SACC-0428765	SACC-0101074	0	0			0	0
SACC-0428779		0.0166667	0.0166667			0	0
SACC-0428787		0	0			0.0166667	0.0166667
SACC-0428789		0	0			0.0166667	0.0166667
SACC-0428797		0.0166667	0.0166667			0	0
SACC-0428798	SACC-0123851	0	0			0.0166667	0.0166667
SACC-0428799		0	0			0	0
SACC-0428802		0	0			0	0
SACC-0428809		0.0166667	0.0166667			0	0
SACC-0428810		0	0			0.0166667	0.0166667
Neg. Control	acetone only	0	0			0	0
Pos. Control	permethrin 100 µM	1	0			0.92	0.01
